# Supplementary material for: Full Skin Equivalent Models for Simulation of Burn Wound Healing, Exploring Skin Regeneration and Cytokine Response
Source: J Funct Biomater. 2023 Jan 4;14(1):29. doi: 10.3390/jfb14010029 (PMC9864292; doi:10.3390/jfb14010029)
Supplement: Supplementary file 1 [file jfb-14-00029-s001.zip]

Archive with 1 entries (1 files):
- jfb-2116469-supplementary.pdf
